# Supplementary material for: The Significance of Xylem Structure and Its Chemical Components in Certain Olive Tree Genotypes with Tolerance to Xylella fastidiosa Infection
Source: Plants (Basel). 2024 Mar 23;13(7):930. doi: 10.3390/plants13070930 (PMC11013585; doi:10.3390/plants13070930)
Supplement: Supplementary file 1 [file plants-13-00930-s001.zip]

Archive with 1 entries (1 files):
- plants-2912039-supplementary.pdf
